# Supplementary material for: EMI Shielding Nanocomposite Laminates with High Temperature Resistance, Hydrophobicity and Anticorrosion Properties
Source: Nanomaterials (Basel). 2021 Nov 22;11(11):3155. doi: 10.3390/nano11113155 (PMC8621499; doi:10.3390/nano11113155)
Supplement: Supplementary file 1 [file nanomaterials-11-03155-s001.zip]

Archive with 1 entries (1 files):
- nanomaterials-1465651-Supplementary Material.pdf
